# Supplementary material for: The trade-off between fix rate and tracking duration on estimates of home range size and habitat selection for small vertebrates
Source: PLoS One. 2019 Jul 10;14(7):e0219357. doi: 10.1371/journal.pone.0219357 (PMC6619758; doi:10.1371/journal.pone.0219357)
Supplement: S2 Appendix — Data includes home range and habitat selection estimates from the KDE and MKDE methods, as well as home range calculated using the AKDE. (CSV) [file pone.0219357.s002.csv]

Individual	Year	Site	Sex	MKDE_95	MKDE_fixes	Fix_interval	Days	Week_num	MKDE_sel	Dom_hab	Temp	Fixes_per_day	KDE_95	KDE_sel	KDE_fixes	Kud_hab	AKDE_HR	N_area
LH30216	2015	Hatfield	Female	76.863	825	3	6	5	1670.867	Scrub	14	160	27	1599.9	906	Scrub	28.209	244.16
LH30216	2015	Hatfield	Female	100.893	409	6	6	5	782.151	Scrub	14	80	35.2	722.6	405	Scrub	29.474	242.57
LH30216	2015	Hatfield	Female	147.223	165	15	6	5	280.416	Scrub	14	32	16.5	472.2	298	Scrub	32.353	187.12
LH30216	2015	Hatfield	Female	60.97	414	3	3	5	833.6	Scrub	13.2	160	17.2	690.3	415	Scrub	16.619	102.09
LH30216	2015	Hatfield	Female	83.57	418	3	3	5	911.27	Scrub	13.7	160	46.6	621.9	395	Scrub	41.082	132
LH30221	2016	Hatfield	Female	126.075	826	3	6	3	643.789	Heather	13.4	160	58.2	380.2	812	Heather	45.613	114.75
LH30221	2016	Hatfield	Female	187.103	414	6	6	3	295.74	Heather	13.4	80	64.3	194	408	Heather	44.525	126.49
LH30221	2016	Hatfield	Female	519.903	166	15	6	3	169.382	Heather	13.4	32	68.1	132.7	273	Heather	32.528	112.94
LH30221	2016	Hatfield	Female	28.2	421	3	3	3	178.97	Heather	13.5	160	23.5	162	419	Heather	14.199	69.542
LH30221	2016	Hatfield	Female	67	422	3	3	3	300	Heather	13.8	160	125.2	299.6	399	Heather	105.65	56.55
LH30235	2016	Hatfield	Male	180.14	919	3	6	1	1852.479	Clearance	13.2	160	134.3	1568.6	902	Clearance	67.851	177.48
LH30235	2016	Hatfield	Male	191.668	461	6	6	1	930.549	Clearance	13.2	80	157	818.6	454	Clearance	59.274	218.93
LH30235	2016	Hatfield	Male	568.875	184	15	6	1	573.022	Clearance	13.2	32	175.5	546.9	301	Clearance	64.614	226.96
LH30235	2016	Hatfield	Male	124.7	420	3	3	1	719.33	Clearance	13.8	160	149.2	713.9	415	Clearance	62.976	68.96
LH30235	2016	Hatfield	Male	129.4	420	3	3	1	737.38	Clearance	13.5	160	161.6	748.4	411	Clearance	79.33	80.53
LH30238	2016	Hatfield	Male	46.385	836	3	6	1	986.931	Clearance	13.2	160	11.3	334.1	832	Clearance	10.107	248.12
LH30238	2016	Hatfield	Male	42.49	416	6	6	1	449.504	Clearance	13.2	80	11.6	169	418	Clearance	11.047	278.53
LH30238	2016	Hatfield	Male	91.768	168	15	6	1	602.336	Clearance	13.2	32	12.7	119.1	276	Clearance	9.946	208.83
LH30238	2016	Hatfield	Male	29.5	418	3	3	1	345.27	Clearance	13.8	160	6.7	97.6	419	Clearance	6.095	251.21
LH30238	2016	Hatfield	Male	39	418	3	3	1	444.37	Clearance	13.5	160	17.7	243.2	415	Clearance	14.152	97.56
LH30239	2016	Hatfield	Male	47.64	883	3	7	1	465.345	Clearance	12.8	160	33.3	252.7	949	Clearance	36.174	109.51
LH30239	2016	Hatfield	Male	52.408	472	6	7	1	248.08	Clearance	12.8	80	37.2	124.1	475	Clearance	38.596	95.77
LH30239	2016	Hatfield	Male	145.485	191	15	7	1	522.003	Clearance	12.8	32	41.9	102.5	317	Clearance	40.414	97.2
LH30239	2016	Hatfield	Male	39.4	423	3	3	1	341.41	Clearance	13.5	160	36.2	219	423	Clearance	39.341	35.34
LH30239	2016	Hatfield	Male	45.7	423	3	3	1	239.6	Clearance	13.3	160	30.7	83.7	423	Clearance	33.323	70.57
LH30241	2016	Hatfield	Female	148.9	417	3	3	3	88.23	Heather	15	160	158	84.5	417	Heather	121.7	163
LH30241	2016	Hatfield	Female	113.1	414	3	3	3	85.35	Heather	13.9	160	159.1	94.9	371	Woodland	133.137	73.01
LH30241	2016	Hatfield	Female	128.545	787	3	6	3	155.095	Heather	14.3	160	146.7	155.8	785	Heather	127.99	90.65
LH30241	2016	Hatfield	Female	157.018	394	6	6	3	92.007	Heather	14.3	80	164.4	85.6	394	Heather	121.625	170.63
LH30241	2016	Hatfield	Female	263.915	159	15	6	3	NA	Heather	14.3	32	172.5	64.6	263	Woodland	110.817	172.72
LH30252	2017	Hatfield	Male	81.243	1404	5	16	2	520.955	Heather	15	96	48.8	309.1	1483	Heather	47.623	603.59
LH30252	2017	Hatfield	Male	104.203	704	10	16	2	317.515	Heather	15	48	51.9	163.5	744	Heather	51.736	519.63
LH30252	2017	Hatfield	Male	107.17	475	15	16	2	172.605	Heather	15	32	54.5	121.9	500	Heather	54.62	413.31
LH30281	2017	Hatfield	Female	253.658	556	5	7	4	409.56	Heather	15.2	96	82.4	389.9	580	Heather	82.23	213.81
LH30281	2017	Hatfield	Female	259.51	277	10	7	4	205.723	Heather	15.2	48	90.5	204.8	291	Bracken	85.383	211.53
LH30281	2017	Hatfield	Female	431.85	186	15	7	4	156.147	Heather	15.2	32	82.9	115.1	198	Heather	76.754	159.88
LH30283	2017	Hatfield	Male	170.7	1374	5	16	2	224.657	Heather	15.1	96	123.4	169.3	1452	Heather	116.8	423.32
LH30283	2017	Hatfield	Male	213.358	686	10	16	2	141.609	Heather	15.1	48	133.4	92.2	726	Heather	119.637	384.12
LH30283	2017	Hatfield	Male	320.693	457	15	16	2	158.784	Heather	15.1	32	137.7	68.9	384	Heather	127.964	343.36
LH30284	2017	Hatfield	Male	84.743	458	15	16	2	265.546	Heather	16	32	18.5	150	483	Heather	21.996	450.96
LH30284	2017	Hatfield	Male	51.34	1355	5	16	2	596.177	Heather	16	96	21.2	402.8	1444	Heather	18.23	1009.92
LH30284	2017	Hatfield	Male	58.84	670	10	16	2	317.194	Heather	16	48	23.1	255.5	723	Heather	18.19	657.45
LH30288	2017	Hatfield	Male	444.738	981	5	11	5	498.457	Heather	14.7	96	335	605.1	1009	Heather	397.89	115.72
LH30288	2017	Hatfield	Male	434.265	490	10	11	5	273.368	Heather	14.7	48	348.5	314.9	505	Heather	410.855	121.35
LH30288	2017	Hatfield	Male	1015.145	327	15	11	5	225.07	Heather	14.7	32	491.8	256.9	346	Heather	377.29	126.78
LH30289	2017	Hatfield	Female	53.435	507	5	6	7	382.253	Clearance+1	16.1	96	17.3	291.8	534	Clearance+1	19.45	221.36
LH30289	2017	Hatfield	Female	63.418	252	10	6	7	181.449	Clearance+1	16.1	48	21.1	155.3	254	Clearance+1	23.944	161.03
LH30289	2017	Hatfield	Female	118.428	172	15	6	7	191.89	Clearance+1	16.1	32	13.7	64	179	Clearance+1	19.447	161.53
LJ25659	2016	Thorne	Male	62.553	802	3	6	6	141.342	Woodland	20.4	160	51.7	150.1	875	Woodland	46.97	125.6
LJ25659	2016	Thorne	Male	74.595	407	6	6	6	103.053	Woodland	20.4	80	56.1	80	437	Woodland	46.655	127.93
LJ25659	2016	Thorne	Male	129.825	163	15	6	6	73.212	Woodland	20.4	32	59.4	95.3	293	Woodland	48.689	128
LJ25663	2016	Thorne	Male	29.63	913	3	7	7	260.034	Wetland	19.2	160	12.7	39.7	963	Wetland	10.808	378.86
LJ25663	2016	Thorne	Male	31.36	457	6	7	7	140.463	Wetland	19.2	80	12.3	17.1	484	Wetland	10.762	265.27
LJ25663	2016	Thorne	Male	53.105	182	15	7	7	70.639	Wetland	19.2	32	15	30.7	322	Wetland	11.073	235.03
LJ25664	2016	Thorne	Male	27.108	484	6	7	7	165.732	Bracken	18.4	80	11.6	220.9	1028	Bracken	10.577	285.82
LJ25664	2016	Thorne	Male	23.935	972	3	7	7	230.105	Bracken	18.4	160	13.1	124.6	502	Bracken	10.411	333.65
LJ25664	2016	Thorne	Male	43.905	195	15	7	7	82.723	Bracken	18.4	32	14.5	132.9	354	Bracken	12.47	237.03
LJ25661	2017	Thorne	Female	187.585	895	5	11	3	466.663	Scrub	14.4	96	89.4	297.4	881	Scrub	71.717	290.88
LJ25661	2017	Thorne	Female	146.865	446	10	11	3	246.64	Scrub	14.4	48	91.9	165.4	442	Scrub	75.956	279.56
LJ25661	2017	Thorne	Female	257.68	298	15	11	3	195.093	Scrub	14.4	32	96.9	97.3	295	Scrub	73.78	213.87
LJ25672	2017	Thorne	Male	99.17	816	5	9	3	361.963	Clearance+1	15.6	96	57.4	246.6	808	Clearance+1	51.685	349.56
LJ25672	2017	Thorne	Male	67.95	407	10	9	3	215.65	Clearance+1	15.6	48	62.7	143.6	402	Clearance+1	51.456	277.12
LJ25672	2017	Thorne	Male	81.2	272	15	9	3	97.208	Clearance+1	15.6	32	54.2	77.1	272	Clearance+1	61.64	229.96
LJ25676	2017	Thorne	Female	314.775	521	5	11	2	282.88	Heather	15.6	96	179.7	202.5	508	Heather	159.919	196.91
LJ25676	2017	Thorne	Female	336.427	259	10	11	2	159.444	Heather	15.6	48	167.4	103.6	256	Heather	169.727	179.21
LJ25676	2017	Thorne	Female	447.165	174	15	11	2	111.845	Heather	15.6	32	189.9	73.2	173	Heather	164.38	161.88
LJ25685	2017	Thorne	Male	143.543	1303	5	15	3	942.498	Woodland	14.7	96	58.9	595.4	1266	Woodland	34.954	429.53
LJ25685	2017	Thorne	Male	127.715	652	10	15	3	421.559	Woodland	14.7	48	36.5	177.8	626	Woodland	32.454	377.73
LJ25685	2017	Thorne	Male	149.365	434	15	15	3	352.359	Woodland	14.7	32	37.9	143.4	415	Woodland	33.213	318.44
LJ25689	2017	Thorne	Male	66.763	524	5	6	5	141.13	Clearance+1	15.3	96	56.8	97.5	524	Clearance+1	55.42	179.81
LJ25689	2017	Thorne	Male	57.653	263	10	6	5	79.239	Clearance+1	15.3	48	46.6	40.8	260	Clearance+1	55.216	149.59
LJ25689	2017	Thorne	Male	81.518	173	15	6	5	56.506	Clearance+1	15.3	32	50.2	30.8	174	Clearance+1	54.68	133.01
LJ25690	2017	Thorne	Male	229.283	771	5	9	6	269.838	Clearance+1	15.2	96	347.7	379.9	762	Off site	180.3	168.97
LJ25690	2017	Thorne	Male	409.98	388	10	9	6	215.958	Clearance+1	15.2	48	353.6	188.8	379	Off site	194.765	175.42
LJ25690	2017	Thorne	Male	559.133	257	15	9	6	175.139	Clearance+1	15.2	32	379.2	127.5	252	Off site	183.315	154.2
LJ25659	2016	Thorne	Male	59.4	420	3	3	6	106.74	Woodland	16.6	160	27.9	88	444	Woodland	29.53	37.31
LJ25663	2016	Thorne	Male	37.6	423	3	3	7	127.33	Wetland	19.3	160	11.5	17.1	447	Wetland	66.18	142.58
LJ25664	2016	Thorne	Male	35.9	419	3	3	7	108.49	Bracken	18.8	160	10.9	74.6	446	Bracken	9.318	210.91
LJ25659	2016	Thorne	Male	70.5	420	3	3	6	91.43	Woodland	17.4	160	76.6	91.2	414	Woodland	67.23	77.73
LJ25663	2016	Thorne	Male	43.9	423	3	3	7	146.89	Wetland	19.4	160	13.9	15.8	447	Wetland	117.661	89.94
LJ25664	2016	Thorne	Male	39.1	423	3	3	7	98.46	Bracken	18.1	160	11.3	100.5	443	Bracken	8.932	175.26
LH30252	2017	Hatfield	Male	67.19	252	5	3	2	67.09	Heather	15.9	96	34.2	31.6	286	Heather	32.86	72.45
LH30283	2017	Hatfield	Male	32.61	255	5	3	2	69.27	Woodland	15.7	96	5.7	36.6	270	Heather	NA	NA
LH30284	2017	Hatfield	Male	116.66	254	5	3	2	141.67	Heather	15.9	96	71.8	127.4	268	Heather	45.193	183.22
LH30288	2017	Hatfield	Male	451.42	340	5	3	5	157.89	Heather	14.9	96	314.9	112.6	262	Heather	413.84	37.74
LH30289	2017	Hatfield	Female	61.54	252	5	3	7	195.95	Clearance+1	17.2	96	11.5	136.6	266	Clearance+1	11.474	159.55
LH30252	2017	Hatfield	Male	104.7	250	5	3	2	97.5	Heather	16.8	96	71.2	87.7	261	Heather	65.624	120.06
LH30283	2017	Hatfield	Male	121.99	252	5	3	2	104.92	Heather	17.5	96	56.8	37.7	260	Heather	54.516	120.2
LH30284	2017	Hatfield	Male	84.28	250	5	3	2	78.6	Heather	16.8	96	35.1	48.8	260	Heather	31.833	221.94
LH30288	2017	Hatfield	Male	669.85	245	5	3	5	232.89	Heather	15.7	96	1399.5	265.2	262	Heather	19.522	24.51
LH30289	2017	Hatfield	Female	58.04	240	5	3	7	148.07	Clearance+1	14.9	96	16.7	99	258	Clearance+1	15.809	164.99
LH30252	2017	Hatfield	Male	95.52	509	5	6	2	191.44	Heather	16.4	96	56.3	118.1	519	Heather	52.163	199.68
LH30283	2017	Hatfield	Male	67.03	503	5	6	2	129.25	Heather	16.6	96	30.6	73.4	531	Heather	29.425	247.69
LH30284	2017	Hatfield	Male	103.6	507	5	6	2	211.04	Heather	16.4	96	47.9	151.9	530	Heather	36.139	399.73
LH30288	2017	Hatfield	Male	799.49	595	5	6	5	397.15	Heather	15.3	96	752.7	349.2	522	Heather	101.058	54.54
LH30289	2017	Hatfield	Female	60.6	491	5	6	7	342.84	Clearance+1	16.1	96	13.9	247.2	517	Clearance+1	13.779	325.36
LJ25661	2017	Thorne	Female	98.9	252	5	3	3	154.9	Scrub	17	96	81.2	137.7	254	Scrub	66.18	142.58
LJ25672	2017	Thorne	Male	56.7	252	5	3	3	65.13	Clearance+1	17.5	96	47.5	40.4	254	Clearance+1	40.965	111.08
LJ25676	2017	Thorne	Female	122.9	255	5	3	2	130.36	Heather	16.1	96	191.8	88.1	255	Heather	155.224	96.28
LJ25685	2017	Thorne	Male	56.5	255	5	3	3	152.9	Woodland	17	96	14.8	40.5	242	Cottongrass	24.329	118.07
LJ25689	2017	Thorne	Male	72.5	250	5	3	5	136.93	Clearance+1	14	96	38	22.5	241	Clearance+1	64.176	89.84
LJ25690	2017	Thorne	Male	83	248	5	3	6	164.41	Clearance+1	14.7	96	213.6	230	251	Clearance+1	86.4	59.97
LJ25661	2017	Thorne	Female	233.2	254	5	3	3	104.53	Scrub	13.4	96	153.1	77.6	250	Off site	117.661	89.94
LJ25672	2017	Thorne	Male	122.9	254	5	3	3	156.29	Clearance+1	16.5	96	52.7	82.5	247	Clearance+1	46.714	158.15
LJ25676	2017	Thorne	Female	301.5	254	5	3	2	138.44	Heather	15.2	96	174.9	104.2	249	Heather	156.121	101.38
LJ25685	2017	Thorne	Male	45.6	255	5	3	3	107.43	Woodland	13.4	96	11.6	36.2	251	Cottongrass	12.761	89.21
LJ25689	2017	Thorne	Male	77.8	252	5	3	5	80.2	Clearance+1	16.1	96	54.7	57.6	252	Clearance+1	52.632	84.012
LJ25690	2017	Thorne	Male	263.9	255	5	3	6	58.35	Clearance+1	13.5	96	372	80.8	249	Off site	217.64	62.42
LJ25661	2017	Thorne	Female	235.2	508	5	6	3	232.4	Scrub	15.2	96	117.8	192.7	491	Scrub	96.026	189.6
LJ25672	2017	Thorne	Male	107.1	508	5	6	3	189.34	Clearance+1	17	96	48.8	90.3	495	Clearance+1	43.153	258.3
LJ25676	2017	Thorne	Female	348.3	509	5	6	2	287.2	Heather	15.6	96	185.1	196.9	495	Heather	159.92	196.91
LJ25685	2017	Thorne	Male	65	510	5	6	3	270.99	Woodland	15.2	96	12	60.5	493	Woodland	15.11	241.39
LJ25689	2017	Thorne	Male	84.4	502	5	6	5	181.1	Clearance+1	15	96	44	62.3	495	Clearance+1	55.422	179.81
LJ25690	2017	Thorne	Male	188.8	510	5	6	6	227.9	Clearance+1	14.1	96	305.1	311.8	499	Clearance+1	158.87	104.81
LH30272	2018	Hatfield	Female	880.5	858	5	10	4	1686.9	Bare peat	18.6	96	196.1	931.2	778	Bare peat	222.7	236.17
LH30273	2018	Hatfield	Female	250.8	805	5	9	6	698	Heather	19.2	96	165.6	491.3	752	Heather	126.1	331.57
LH30273	2018	Hatfield	Female	586.2	403	10	9	6	835.8	Heather	19.2	48	173.8	213.5	376	Heather	133.394	308.4
LH30273	2018	Hatfield	Female	700	269	15	9	6	279.2	Heather	19.2	32	193.6	157	249	Heather	119.335	244.49
LH30273	2018	Hatfield	Female	95.9	267	5	3	6	142.2	Heather	16.5	96	53.8	119.3	250	Heather	38.139	138.36
LH30273	2018	Hatfield	Female	240.6	270	5	3	6	219.4	Heather	20.7	96	213.2	175.8	250	Heather	143.26	119.14
LH30273	2018	Hatfield	Female	194.7	537	5	6	6	435	Heather	18.8	96	126.8	297.8	487	Heather	91.415	246.63
LJ65131	2018	Hatfield	Male	90.4	1302	5	16	2	395.7	Heather	17.3	96	68.5	276.2	1579	Heather	69.052	364.64
LJ65132	2018	Hatfield	Male	60.3	848	5	10	3	127.2	Heather	17.7	96	35.9	92.4	802	Heather	35.232	278.81
LH30272	2018	Hatfield	Female	1128.7	429	10	10	4	1744.3	Bare peat	18.6	48	64.8	391	393	Bare peat	230.686	260.99
LJ65131	2018	Hatfield	Male	104.5	651	10	16	3	461.2	Heather	17.3	48	70.5	158.3	607	Heather	68.26	361.16
LJ65132	2018	Hatfield	Male	64.8	424	10	10	3	138	Heather	17.7	48	35.4	50.9	401	Heather	32.805	218.79
LH30272	2018	Hatfield	Female	1489.7	286	15	10	4	530.5	Bare peat	18.6	32	50.7	263.3	260	Bare peat	236.694	258.27
LJ65131	2018	Hatfield	Male	144.7	434	15	16	3	200.5	Heather	17.3	32	69.8	102.5	404	Heather	68.066	324.53
LJ65132	2018	Hatfield	Male	64.9	282	15	10	3	39.7	Heather	17.7	32	41.3	32.5	267	Heather	35.985	185.93
LJ65150	2018	Hatfield	Female	82.5	617	5	8	8	220.5	Heather	19.8	96	23.1	116.1	571	Heather	19.707	252.1
LJ65151	2018	Hatfield	Male	267.1	655	5	8	8	1085.2	Clearance+1	19.8	96	148	914	599	Clearance+1	145.9	170.54
LJ65150	2018	Hatfield	Female	82.3	309	10	8	8	103.6	Heather	19.8	48	24.3	58	290	Heather	15.743	190.82
LJ65151	2018	Hatfield	Male	305	341	10	8	8	533.9	Clearance+1	19.8	48	111.7	402.5	299	Clearance+1	153.356	149.41
LJ65150	2018	Hatfield	Female	76.4	206	15	8	8	66.9	Heather	19.8	32	24.7	39.1	194	Heather	17.65	172.89
LJ65151	2018	Hatfield	Male	357.7	218	15	8	8	298.3	Clearance+1	19.8	32	110.1	280	199	Clearance+1	170.999	146.31
LJ65150	2018	Hatfield	Female	42.8	252	5	3	8	92.1	Heather	20	96	19.3	60.3	242	Heather	16.635	99.36
LJ65150	2018	Hatfield	Female	50	247	5	3	8	101.6	Heather	18.2	96	25.6	59.3	237	Heather	17.409	108.17
LJ65151	2018	Hatfield	Male	148.8	265	5	3	8	371	Clearance+1	18.2	96	234.5	556.3	249	Clearance+1	230.6	57.01
LJ65150	2018	Hatfield	Female	49.3	504	5	6	8	169.3	Heather	19	96	23.7	107.1	479	Heather	19.492	203.1
LJ65151	2018	Hatfield	Male	206.7	535	5	6	8	960.1	Clearance+1	19	96	167.5	877.9	480	Clearance+1	145.94	170.54
LJ65151	2018	Hatfield	Male	262.7	265	5	3	8	576.8	Clearance+1	20	96	127.3	344.2	252	Heather	9.897	187.52
LH30272	2018	Hatfield	Female	663.4	266	5	3	4	526.9	Bare peat	17.6	96	281	334.9	249	Bare peat	256.764	64.4
LJ65131	2018	Hatfield	Male	66.4	262	5	3	3	71.7	Heather	15.6	96	77.3	76.5	247	Heather	65.67	87.71
LJ65132	2018	Hatfield	Male	16.8	268	5	3	3	55.7	Heather	16.4	96	7	52	157	Heather	4.31	98.7
LH30272	2018	Hatfield	Female	979.6	269	5	3	4	517.1	Bare peat	17.5	96	190.5	289.8	245	Bare peat	178.25	80.76
LJ65131	2018	Hatfield	Male	39.1	266	5	3	3	199.4	Heather	17.1	96	16.2	14.5	240	Heather	14.678	128.58
LJ65132	2018	Hatfield	Male	62.6	269	5	3	3	239.9	Heather	16.8	96	26.5	32.9	248	Heather	22.825	117.65
LH30272	2018	Hatfield	Female	649	535	5	6	4	1013.8	Bare peat	18	96	224.9	630.6	496	Bare peat	206.89	149.03
LJ65131	2018	Hatfield	Male	47.9	517	5	6	3	NA	Heather	16.4	96	45.5	87.8	486	Heather	40.09	180.3
LJ65132	2018	Hatfield	Male	39.9	537	5	6	3	99.9	Heather	16.9	96	21.3	79.7	505	Heather	18.963	214.55
LK48113	2018	Thorne	Male	235.1	1474	5	17	2	757.6	Heather	18.1	96	115.7	442.6	1447	Heather	110.5	543.75
LJ25681	2018	Thorne	Male	178.7	996	5	10	2	248.9	Wetland	18.1	96	146.5	256.3	945	Wetland	136.75	334.48
LJ25651	2018	Thorne	Male	224.1	837	5	10	1	469.7	Cottongrass	16.3	96	198.7	440.1	712	Cottongrass	173.8	197.72
LK48114	2018	Thorne	Female	117.6	1413	5	16	4	810	Bracken	19.3	96	18.1	427.8	1359	Bracken	18.618	807.27
LK48113	2018	Thorne	Male	282.3	735	10	17	2	438.5	Heather	18.1	48	97.2	187.5	723	Heather	116.782	505.78
LJ25681	2018	Thorne	Male	323.6	498	10	10	2	199.1	Wetland	18.1	48	118.8	116.6	486	Wetland	140.302	310.46
LJ25651	2018	Thorne	Male	282.9	414	10	10	1	298	Cottongrass	16.3	48	124	150.9	406	Cottongrass	178.925	201.93
LK48114	2018	Thorne	Female	139.7	702	10	16	4	508.4	Woodland	19.3	48	8.2	146.9	683	Woodland	20.27	649.47
LK48113	2018	Thorne	Male	331.9	492	15	17	2	290.4	Heather	18.1	32	111.6	116	491	Heather	120.774	427.19
LJ25681	2018	Thorne	Male	466	332	15	10	2	164.7	Wetland	18.1	32	163.4	92.6	325	Wetland	148.37	271.83
LJ25651	2018	Thorne	Male	327.4	279	15	10	1	190.9	Cottongrass	16.3	32	130.6	175.6	271	Cottongrass	193.898	201.99
LK48114	2018	Thorne	Female	139.5	471	15	16	4	349.6	Woodland	19.3	32	13.5	115.3	450	Woodland	20.442	442.97
LK48113	2018	Thorne	Male	184.7	514	5	6	2	169.8	Heather	17.2	96	120.1	133.6	405	Heather	126.112	157.97
LJ25681	2018	Thorne	Male	96.9	518	5	6	2	126.5	Wetland	17.2	96	68.5	129.2	512	Wetland	46.546	158.91
LJ25651	2018	Thorne	Male	224.4	535	5	6	1	269.6	Off site	16.2	96	109.3	169.5	515	Off Site	187.565	106.1
LK48114	2018	Thorne	Female	46.5	535	5	6	4	293.2	Bracken	18.9	96	2.4	102.8	505	Bracken	6.523	318.32
LK48113	2018	Thorne	Male	170.9	245	5	3	2	86.2	Heather	17.1	96	121.3	64.2	239	Heather	123.65	110.7
LJ25681	2018	Thorne	Male	86.2	256	5	3	2	66.6	Wetland	17.1	96	67.7	66.3	252	Wetland	33.392	94.023
LJ25651	2018	Thorne	Male	124	266	5	3	1	119.3	Off site	15.8	96	110.4	110	264	Off Site	91.399	73.719
LK48114	2018	Thorne	Female	26.4	265	5	3	4	138.7	Bracken	18.8	96	2.2	48.9	254	Bracken	3.738	117.45
LK48113	2018	Thorne	Male	182.7	267	5	3	2	479	Heather	16.4	96	134.1	71.3	265	Heather	123.65	110.7
LJ25681	2018	Thorne	Male	101.7	262	5	3	2	447.9	Heather	16.4	96	79.4	68.3	256	Heather	62.571	69.89
LJ25651	2018	Thorne	Male	358.4	269	5	3	1	158.1	Off site	16.5	96	127.2	81.6	252	Off Site	362.63	50.89
LK48114	2018	Thorne	Female	57.2	270	5	3	4	136.1	Bracken	18.6	96	3.1	48.2	255	Bracken	103.52	144.41
LH30269	2018	Hatfield	Male	313.4	1200	5	14	5	616.8	Heather	19.6	96	593.1	662.7	1101	Heather	721.4	80.37
LH30269	2018	Hatfield	Male	420.2	600	10	14	5	361.3	Heather	19.6	48	480.1	303.8	552	Heather	585.78	87.91
LH30269	2018	Hatfield	Male	556.4	300	15	14	5	257.2	Heather	19.6	32	571.6	216.2	368	Heather	522.732	90.99
LH30269	2018	Hatfield	Male	52	241	5	3	5	46	Heather	18.6	96	40.3	43.5	231	Woodland	48.86	34.28
LH30269	2018	Hatfield	Male	100	272	5	3	5	80.5	Heather	21	96	66.2	40.9	251	Heather	49.082	70.1
LH30269	2018	Hatfield	Male	85	513	5	6	5	116.1	Heather	20.4	96	58.1	98	481	Heather	51.742	104.19
